# Supplementary material for: How collective reward structure impedes group decision making: An experimental study using the HoneyComb paradigm
Source: PLoS One. 2021 Nov 16;16(11):e0259963. doi: 10.1371/journal.pone.0259963 (PMC8594797; doi:10.1371/journal.pone.0259963)
Supplement: S2 Table — (XLSX) [file pone.0259963.s003.xlsx]

## Sheet: Tabelle1
Expected Value (EV) in Cent for 1 round
		No of players on same reward field									Reward (Cent)	Probability to pay out
	Condition	1	2	3	4	5	6			Leader 1	20	0.8
Leader 1	Cohesion	9	18	27	36	45	54			Leader 2	10	0.9
"Competent"	Independent	9	9	9	9	9	9			Leader 3	20	0.46666
Leader 2	Cohesion	9.3332	18.6664	27.9996	37.3328	46.666	55.9992			Leader 4	20	0.2
"Secure"	Independent	9.3332	9.3332	9.3332	9.3332	9.3332	9.3332
Leader 3	Cohesion	4	8	12	16	20	24
"Risky"	Independent	4	4	4	4	4	4
Leader 4	Cohesion	0	0	0	0	0	0
"Incompetent"	Independent	0	0	0	0	0	0
